# Supplementary material for: Puf4 Mediates Post-transcriptional Regulation of Cell Wall Biosynthesis and Caspofungin Resistance in Cryptococcus neoformans
Source: mBio. 2021 Jan 12;12(1):e03225-20. doi: 10.1128/mBio.03225-20 (PMC7844544; doi:10.1128/mBio.03225-20)
Supplement: TABLE S1 [file mBio.03225-20-st001.xlsx]

## Sheet: Sheet1
Table S1. Primers used in this study
Cloning
Name	Primer Sequence	Restriction site	Reference
HYG F	GGCTGCGAGGATGTGAGC		This study
HYG R	GCCACCAAGCGTTAAGGCC		This study
PUF4 5' Promoter F	TAATAAGCGGCCGCCGCGATGCTGGCAAGGC	NotI	This study
PUF4 +FLAG R	TAATAAGTCGACTCATTTATCATCATCATCCTTGTAATCCATCATCGGAACGTGGGAAGG	SalI	This study
PUF4 Terminator 5' end F	TAATAAGTCGACCTGAAGAGCGGATAAAGTCCG	Sal1	This study
PUF4 Terminator 3' end R	TAATAAAGATCTGCATGTCGATGAGAATGTCAGG	BglII	This study
EMSA
Name	Sequence	Reference
FKS1 5' UTR-TYE705	/5TYE705/rGrArCrGrUrGrUrArGrArGrCrUrArUrCrGrArCrArGrGrArArGrArGrArGrGrUrGrUrArArCrUrGrUrArArCrUrGrUrArGrCrGrU	This study
FKS1 5' UTR -WT-unlabeled	rGrArCrGrUrGrUrArGrArGrCrUrArUrCrGrArCrArGrGrArArGrArGrArGrGrUrGrUrArArCrUrGrUrArArCrUrGrUrArGrCrGrU	This study
FKS1 5' UTR-MUT-unlabeled	rGrArCrGrArArArArGrArGrCrUrArUrCrGrArCrArGrGrArArGrArGrArGrGrArArArArArCrArArArArArCrUrGrGrCrGrCrGrU	This study
RT-q-PCR
Gene	Primer Sequence	Reference
PUF4 F	AAGACGACGATGTTGATGCG	This study
PUF4 R	GCACCAGGAACAGCAGAAAA	This study
CHS3 F	ACCCAGGTCTGGCATTCC	(Esher et. al., 2018)
CHS3 R	AGGATCAACATTGGAAGC	(Esher et. al., 2018)
CHS4 F	CGGTCTTCAGGCATTGATTT	(Esher et. al., 2018)
CHS4 R	TTCGGAGTGAAGTGATGCTG	(Esher et. al., 2018)
CHS6 F	TTGACCCTTGGCACATCT	(Esher et. al., 2018)
CHS6 R	GTTGGCATAAGTATCCTT	(Esher et. al., 2018)
CDA1 F	TCGAGCTATTGCTGCTCAGA	(Esher et. al., 2018)
CDA1 R	GCTGGTAGATGTCGTGCTCA	(Esher et. al., 2018)
CDA2 F	GTAACGAGGTCGTCTTTG	(Esher et. al., 2018)
CDA2 R	TGTAGTTGGTGAGCTCGT	(Esher et. al., 2018)
CDA3 F	ATGTGGCCGATGCTTTTAAC	(Esher et. al., 2018)
CDA3 R	GAAGTGAGAAGGCCTGTTGG	(Esher et. al., 2018)
AGS1 F	ATCCTTATCCGTTATTCC	(Esher et. al., 2018)
AGS1 R	AGCTGTTCCTCTAGCGAGC	(Esher et. al., 2018)
FKS1 F	TGGACTGGTGTTTGGTTCAA	(Esher et. al., 2018)
FKS1 R	GTACAAAAGACCGTACTTG	(Esher et. al., 2018)
KRE6 F	GTCTCGGAAGGCGACTCAT	(Esher et. al., 2018)
KRE6 R	TCAACTCATTCTTTGGGAAGG	(Esher et. al., 2018)
SKN 1 F	CTGGACAATGTATGCGGATG	(Esher et. al., 2018)
SKN 1 R	TCCGCAGTGGGATAATCTTC	(Esher et. al., 2018)
GPD1 F	AGTATGACTCCACACATGGTCG	(Esher et. al., 2018)
GPD1 R	AGACAAACATCGGAGCATCAGC	(Esher et. al., 2018)
